# Supplementary material for: Exploring the Relationship Between Biochar Pore Structure and Microbial Community Composition in Promoting Tobacco Growth
Source: Plants (Basel). 2024 Oct 22;13(21):2952. doi: 10.3390/plants13212952 (PMC11548322; doi:10.3390/plants13212952)
Supplement: Supplementary file 1 [file plants-13-02952-s001.zip]

Archive with 1 entries (1 files):
- plants-3230975-supplementary.pdf
